# Supplementary material for: ALS-L1023 from Melissa officinalis Alleviates Liver Fibrosis in a Non-Alcoholic Fatty Liver Disease Model
Source: Life (Basel). 2022 Dec 29;13(1):100. doi: 10.3390/life13010100 (PMC9863634; doi:10.3390/life13010100)
Supplement: Supplementary file 1 [file life-13-00100-s001.zip]

Archive with 1 entries (1 files):
- life-2059981-supplementary.pdf
